# Supplementary material for: Engineered osteoclasts as living treatment materials for heterotopic ossification therapy
Source: Nat Commun. 2021 Nov 3;12:6327. doi: 10.1038/s41467-021-26593-1 (PMC8566554; doi:10.1038/s41467-021-26593-1)
Supplement: Supplementary file 7 — Source Data [file 41467_2021_26593_MOESM7_ESM.xlsx]

## Sheet: Figure 1
c	C(TC)/µg/ml	0					20					40					80					160					320					640
	Cell viability(%)	100	100	100	100	100	115.191	110.288	94.094	75.1174	98.6726	101.839	84.8324	92.8784	81.6315	90.2954	89.1689	96.7255	86.055	74.0024	86.4879	89.6534	87.9483	96.2041	82.3826	89.0471	36.7838	31.6285	42.5459	43.6033	38.6404	33.1063	30.7466	28.383	20.9507	28.2967
e	OCs			TC-OCs
	0.64	0.17	0	92.61	90.81	88.56

## Sheet: Figure 2
g	OCs				TC-OCs
	83	89	65	80	350	358	382	333
m	OCs					TC-OCs
	0.05	0.052	0.05	0.042	0.06	0.1598	0.114	0.1543	0.125	0.1365
p
	OCs			TC-OCs
	22	39	29	70	65	67

## Sheet: Figure 3
b	OCs				TC-OCs
	5.607	13.107	14.241	10.152	26.805	22.047	20.394	29.904
f	OCs				TC-OCs
	35.988	15.882	18.491	17.342	59.257	57.772	53.422	52.265
h	Blank			OCs			TC-OCs
	-3.42911	1.8587	3.62087	32.1235	30.1407	38.8451	67.8519	68.0472	65.2269
i	Blank			OCs			TC-OCs
	15.899	7.72	20.1	50.94	37.72	18.9	161.39	95.32	125.9

## Sheet: Figure 4
d	Blank					OCs					TC-OCs
	-21.9144	-11.053	-0.537634	-13.5817	-51	30.014	15.6675	5.25176	11.6087	30.3684	44.1343	30.5556	16.3105	31.5821	36.5291
	-1.19647	-17.9238	-30.914	-10.5769	-46.8941	33	22.462	40.9312	40.8368	29.0896	69.5159	64.0909	82.9454	71.3636	64.7189
f	Blank				OCs				TC-OCs
	30 days	-14.5073	-9.75163	-26.2815	-22.3991	9.81452	15.6222	25.079	40.1552	15.5837	39.0477	36.8981	36.8655
	60 days	-54.6811	-14.4743	-14.8237	-51.0443	36.5214	35.623	34.4151	50.796	91.2226	73.9929	71.5645	52.3963
h		Blank					OCs					TC-OCs
	30 days	-30.6089	-29.5593	-6.11608	-7.05643	1.08275	22.972	22.1808	25.6158	25.5886	22.1342	58.0826	59.0456	41.157	23.5909	25.7881
	60 days	-51.4331	-41.7899	-49.3138	-17.899	-10.4894	41.5711	28.7948	9.0371	39.2461	32.6844	65.4876	69.0744	71.6411	65.9278	53.5815

## Sheet: Supplementary Figure 1
c	OC					OC after digestion
	166	137	146	110	106	140	134	122	74	80

## Sheet: Supplementary Figure 3
g	TC/µg/ml	0			20			40			80			160			320
	Postive	0.64	0.17	0	2.13	5.8	2.81	29.86	25.37	21.02	74	70.31	76.51	92.61	90.81	88.56	88.45	89.16	85.79

## Sheet: Supplementary Figure 4
d			OD
		TC(µg/ml)	Standard solution	TC-OC
		160	1.812	0.192
		80	0.939	0.208
		40	0.49	0.201
		20	0.287
		10	0.166
		0	0.055

## Sheet: Supplementary Figure 5
b	Blank				OC				TC-OC
	0.18	0.14	0.09	0.136667	53.63	63.43	78.45	65.17	63.83	64.29	52.24	60.12
c	Blank				OC				TC-OC
	0	0.72	-0.32	1.08	8.168	8.24	6.732	7.42	5.148	8.4	8.388	7.004

## Sheet: Supplementary Figure 7
d	TC/(µg/ml)	20				40				80
	cell numbers	100	145	138	112	200	240	206	210	277	298	288	305

## Sheet: Supplementary Figure 9
c		OCs			TC-OCs
	cell numbers	56	45	37	133	100	120
d		OCs			TC-OCs
	cell numbers	30	25	29	62	70	74

[truncated: 11 more sheets: Supplementary Figure 10, Supplementary Figure 13, Supplementary Figure 14, Supplementary Figure 15, Supplementary Figure 17, Supplementary Figure 18, Supplementary Figure 19, Supplementary Figure 20, Supplementary Figure 21, Supplementary Fig 22, Supplementary Figure 23]
